# Supplementary material for: Efficacy of Photobiomodulation in the Treatment of Cancer Chemotherapy-Induced Oral Mucositis: A Meta-Analysis with Trial Sequential Analysis
Source: Int J Environ Res Public Health. 2021 Jul 12;18(14):7418. doi: 10.3390/ijerph18147418 (PMC8307997; doi:10.3390/ijerph18147418)
Supplement: Supplementary file 1 [file ijerph-18-07418-s001.zip]

Archive with 1 entries (1 files):
- ijerph-1250552-supplementary.pdf
